# Supplementary material for: Increased Suitability of Poleward Climate for a Tropical Butterfly (Euripus nyctelius) (Lepidoptera: Nymphalidae) Accompanies its Successful Range Expansion
Source: J Insect Sci. 2019 Nov 8;19(6):2. doi: 10.1093/jisesa/iez105 (PMC6839647; doi:10.1093/jisesa/iez105)
Supplement: iez105_suppl_Supplementary_Table-S1 [file iez105_suppl_supplementary_table-s1.xlsx]

## Sheet: Euripus
Location	e (long)	n (lat)	year	Source
Lan Saka	99.7679	8.4063	1923	Y.Inayoshi (2007) A Check List of Butterflies in Indo-China. Euripus nyctelius nyctelius. Retreive from http://yutaka.it-n.jp/apa/750290001.html
Chiang Rai	99.8406	19.9105	1930	Y.Inayoshi (2007) A Check List of Butterflies in Indo-China. Euripus nyctelius nyctelius. Retreive from http://yutaka.it-n.jp/apa/750290001.html
Nam Phat	100.779	17.7059	1930	Y.Inayoshi (2007) A Check List of Butterflies in Indo-China. Euripus nyctelius nyctelius. Retreive from http://yutaka.it-n.jp/apa/750290001.html
Muak Lek	101.192	14.6359	1930	Y.Inayoshi (2007) A Check List of Butterflies in Indo-China. Euripus nyctelius nyctelius. Retreive from http://yutaka.it-n.jp/apa/750290001.html
Lampang	99.4909	18.2888	1938	Y.Inayoshi (2007) A Check List of Butterflies in Indo-China. Euripus nyctelius nyctelius. Retreive from http://yutaka.it-n.jp/apa/750290001.html
Doi Suthep	98.922	18.8049	1938	Y.Inayoshi (2007) A Check List of Butterflies in Indo-China. Euripus nyctelius nyctelius. Retreive from http://yutaka.it-n.jp/apa/750290001.html
Khao Yai	101.373	14.4392	1966	Y.Inayoshi (2007) A Check List of Butterflies in Indo-China. Euripus nyctelius nyctelius. Retreive from http://yutaka.it-n.jp/apa/750290001.html
Chiang Mai	98.9817	18.7061	1979	Y.Inayoshi (2007) A Check List of Butterflies in Indo-China. Euripus nyctelius nyctelius. Retreive from http://yutaka.it-n.jp/apa/750290001.html
Nakhon Nayok	101.227	14.2038	1979	Y.Inayoshi (2007) A Check List of Butterflies in Indo-China. Euripus nyctelius nyctelius. Retreive from http://yutaka.it-n.jp/apa/750290001.html
Prachinburi	101.66	14.0421	1979	Y.Inayoshi (2007) A Check List of Butterflies in Indo-China. Euripus nyctelius nyctelius. Retreive from http://yutaka.it-n.jp/apa/750290001.html
Yala	101.28	6.5411	1979	Y.Inayoshi (2007) A Check List of Butterflies in Indo-China. Euripus nyctelius nyctelius. Retreive from http://yutaka.it-n.jp/apa/750290001.html
Chiang Rai	99.8406	19.9105	1996	Y.Inayoshi (2007) A Check List of Butterflies in Indo-China. Euripus nyctelius nyctelius. Retreive from http://yutaka.it-n.jp/apa/750290001.html
Phrae	100.14	18.1446	1996	Y.Inayoshi (2007) A Check List of Butterflies in Indo-China. Euripus nyctelius nyctelius. Retreive from http://yutaka.it-n.jp/apa/750290001.html
Phisanulok	100.266	16.8211	1996	Y.Inayoshi (2007) A Check List of Butterflies in Indo-China. Euripus nyctelius nyctelius. Retreive from http://yutaka.it-n.jp/apa/750290001.html
Nakhon Nayok	101.386	14.4234	1996	Y.Inayoshi (2007) A Check List of Butterflies in Indo-China. Euripus nyctelius nyctelius. Retreive from http://yutaka.it-n.jp/apa/750290001.html
Chanthaburi	102.104	12.6112	1996	Y.Inayoshi (2007) A Check List of Butterflies in Indo-China. Euripus nyctelius nyctelius. Retreive from http://yutaka.it-n.jp/apa/750290001.html
Petchaburi	99.398	12.9245	1996	Y.Inayoshi (2007) A Check List of Butterflies in Indo-China. Euripus nyctelius nyctelius. Retreive from http://yutaka.it-n.jp/apa/750290001.html
Trang	99.6239	7.5645	1996	Y.Inayoshi (2007) A Check List of Butterflies in Indo-China. Euripus nyctelius nyctelius. Retreive from http://yutaka.it-n.jp/apa/750290001.html
Chaiyaphum	102.031	15.8068	1996	Y.Inayoshi (2007) A Check List of Butterflies in Indo-China. Euripus nyctelius nyctelius. Retreive from http://yutaka.it-n.jp/apa/750290001.html
Nakhon Ratchasima	102.098	14.9799	1996	Y.Inayoshi (2007) A Check List of Butterflies in Indo-China. Euripus nyctelius nyctelius. Retreive from http://yutaka.it-n.jp/apa/750290001.html
Ubon Ratchathani: Pha Taem	105.508	15.3991	2000	Y.Inayoshi (2007) A Check List of Butterflies in Indo-China. Euripus nyctelius nyctelius. Retreive from http://yutaka.it-n.jp/apa/750290001.html
Mukdahan: Phu Pha Thoep	104.757	16.4396	2000	Y.Inayoshi (2007) A Check List of Butterflies in Indo-China. Euripus nyctelius nyctelius. Retreive from http://yutaka.it-n.jp/apa/750290001.html
Phu Pha Phung	99.3054	13.5417	2000	Y.Inayoshi (2007) A Check List of Butterflies in Indo-China. Euripus nyctelius nyctelius. Retreive from http://yutaka.it-n.jp/apa/750290001.html
Ubon Ratchathani: Kaeng	104.997	14.6899	2002	Y.Inayoshi (2007) A Check List of Butterflies in Indo-China. Euripus nyctelius nyctelius. Retreive from http://yutaka.it-n.jp/apa/750290001.html
Mukdahan: Ban Lao Kram	104.701	16.4664	2005	Y.Inayoshi (2007) A Check List of Butterflies in Indo-China. Euripus nyctelius nyctelius. Retreive from http://yutaka.it-n.jp/apa/750290001.html
Umphang	98.9245	15.8794	2005	Y.Inayoshi (2007) A Check List of Butterflies in Indo-China. Euripus nyctelius nyctelius. Retreive from http://yutaka.it-n.jp/apa/750290001.html
Nan: Ban Nam Poon	101.13	18.6772	2006	Y.Inayoshi (2007) A Check List of Butterflies in Indo-China. Euripus nyctelius nyctelius. Retreive from http://yutaka.it-n.jp/apa/750290001.html
Nakhon Nayok	101.386	14.4234	2007	Y.Inayoshi (2007) A Check List of Butterflies in Indo-China. Euripus nyctelius nyctelius. Retreive from http://yutaka.it-n.jp/apa/750290001.html
Luang Prabang	102.133	19.8893	1989	Y.Inayoshi (2007) A Check List of Butterflies in Indo-China. Euripus nyctelius nyctelius. Retreive from http://yutaka.it-n.jp/apa/750290001.html
Pakse	105.816	15.1099	1989	Y.Inayoshi (2007) A Check List of Butterflies in Indo-China. Euripus nyctelius nyctelius. Retreive from http://yutaka.it-n.jp/apa/750290001.html
Tha Ngone	102.618	18.1343	1989	Y.Inayoshi (2007) A Check List of Butterflies in Indo-China. Euripus nyctelius nyctelius. Retreive from http://yutaka.it-n.jp/apa/750290001.html
Nam Moh	103.933	19.3457	1989	Y.Inayoshi (2007) A Check List of Butterflies in Indo-China. Euripus nyctelius nyctelius. Retreive from http://yutaka.it-n.jp/apa/750290001.html
Vientiane	102.633	17.9757	1989	Y.Inayoshi (2007) A Check List of Butterflies in Indo-China. Euripus nyctelius nyctelius. Retreive from http://yutaka.it-n.jp/apa/750290001.html
Ban Houei Sai	100.434	20.2628	1989	Y.Inayoshi (2007) A Check List of Butterflies in Indo-China. Euripus nyctelius nyctelius. Retreive from http://yutaka.it-n.jp/apa/750290001.html
Nam Ngum Dam	102.547	18.5306	1989	Y.Inayoshi (2007) A Check List of Butterflies in Indo-China. Euripus nyctelius nyctelius. Retreive from http://yutaka.it-n.jp/apa/750290001.html
Namdhua	101.254	20.7998	2005	Y.Inayoshi (2007) A Check List of Butterflies in Indo-China. Euripus nyctelius nyctelius. Retreive from http://yutaka.it-n.jp/apa/750290001.html
Nakai	105.173	17.5849	2005	Y.Inayoshi (2007) A Check List of Butterflies in Indo-China. Euripus nyctelius nyctelius. Retreive from http://yutaka.it-n.jp/apa/750290001.html
Bolovens	106	15.0001	2009	Y.Inayoshi (2007) A Check List of Butterflies in Indo-China. Euripus nyctelius nyctelius. Retreive from http://yutaka.it-n.jp/apa/750290001.html
Khammouan: Nacay	105.219	17.6384	2009	Y.Inayoshi (2007) A Check List of Butterflies in Indo-China. Euripus nyctelius nyctelius. Retreive from http://yutaka.it-n.jp/apa/750290001.html
Chiem Hoa	105.266	22.1307	1906	Y.Inayoshi (2007) A Check List of Butterflies in Indo-China. Euripus nyctelius nyctelius. Retreive from http://yutaka.it-n.jp/apa/750290001.html
Hagiang	104.939	22.7662	1950	Y.Inayoshi (2007) A Check List of Butterflies in Indo-China. Euripus nyctelius nyctelius. Retreive from http://yutaka.it-n.jp/apa/750290001.html
Nam Dong	107.743	16.169	2006	Y.Inayoshi (2007) A Check List of Butterflies in Indo-China. Euripus nyctelius nyctelius. Retreive from http://yutaka.it-n.jp/apa/750290001.html
A Luoi	107.369	16.2076	2006	Y.Inayoshi (2007) A Check List of Butterflies in Indo-China. Euripus nyctelius nyctelius. Retreive from http://yutaka.it-n.jp/apa/750290001.html
Lam Dong: Dambri	107.742	11.6399	2006	Y.Inayoshi (2007) A Check List of Butterflies in Indo-China. Euripus nyctelius nyctelius. Retreive from http://yutaka.it-n.jp/apa/750290001.html
Lam Dong: Dai Duc Me	108.42	11.9373	2007	Y.Inayoshi (2007) A Check List of Butterflies in Indo-China. Euripus nyctelius nyctelius. Retreive from http://yutaka.it-n.jp/apa/750290001.html
Tenasserim	99.0569	12.8776		Y.Inayoshi (2007) A Check List of Butterflies in Indo-China. Euripus nyctelius nyctelius. Retreive from http://yutaka.it-n.jp/apa/750290001.html
Shilong, Khasi Hills	91.8933	25.5788		Y.Inayoshi (2007) A Check List of Butterflies in Indo-China. Euripus nyctelius nyctelius. Retreive from http://yutaka.it-n.jp/apa/750290001.html
Darjeeling	88.2627	27.036		Y.Inayoshi (2007) A Check List of Butterflies in Indo-China. Euripus nyctelius nyctelius. Retreive from http://yutaka.it-n.jp/apa/750290001.html
Assam	92.9376	26.2006		Y.Inayoshi (2007) A Check List of Butterflies in Indo-China. Euripus nyctelius nyctelius. Retreive from http://yutaka.it-n.jp/apa/750290001.html
Sikkim	88.5122	27.533		Y.Inayoshi (2007) A Check List of Butterflies in Indo-China. Euripus nyctelius nyctelius. Retreive from http://yutaka.it-n.jp/apa/750290001.html
Hong Kong (removed from SDM)	114.037	22.4493	2016	Retreive from Global Biodiversity Information Facility Access on Sep 2016
Malaysia	103.296	2.46	2008	Retreive from Global Biodiversity Information Facility Access on Sep 2016
Malaysia	102.11	3.08	2006	Retreive from Global Biodiversity Information Facility Access on Sep 2016
Malaysia	102.114	3.085	2006	Retreive from Global Biodiversity Information Facility Access on Sep 2016
Malaysia	103.3	2.46	2002	Retreive from Global Biodiversity Information Facility Access on Sep 2016
Thailand	98.9057	18.8322	1982	Retreive from Global Biodiversity Information Facility Access on Sep 2016
Indonesia	100.075	0.3488	1975	Retreive from Global Biodiversity Information Facility Access on Sep 2016
Mengyang Town	100.897	22.0864		Chen MY (2012) The diversity of butterflies in Xishuangbanna. Kunming: Yunnan mei shu chu ban she.
Menglong	100.679	21.5796		Chen MY (2012) The diversity of butterflies in Xishuangbanna. Kunming: Yunnan mei shu chu ban she.
Menghan	100.928	21.8494		Chen MY (2012) The diversity of butterflies in Xishuangbanna. Kunming: Yunnan mei shu chu ban she.
Gasazhen	100.763	21.9535		Chen MY (2012) The diversity of butterflies in Xishuangbanna. Kunming: Yunnan mei shu chu ban she.
Jingnexiang	100.798	22.4305		Chen MY (2012) The diversity of butterflies in Xishuangbanna. Kunming: Yunnan mei shu chu ban she.
Menglun	101.249	21.9351		Chen MY (2012) The diversity of butterflies in Xishuangbanna. Kunming: Yunnan mei shu chu ban she.
Mengla	101.57	21.4916		Chen MY (2012) The diversity of butterflies in Xishuangbanna. Kunming: Yunnan mei shu chu ban she.
Mengman	101.302	21.294		Chen MY (2012) The diversity of butterflies in Xishuangbanna. Kunming: Yunnan mei shu chu ban she.
Yaoqu	101.588	21.6729		Chen MY (2012) The diversity of butterflies in Xishuangbanna. Kunming: Yunnan mei shu chu ban she.
Mengban	101.645	21.7315		Chen MY (2012) The diversity of butterflies in Xishuangbanna. Kunming: Yunnan mei shu chu ban she.
Mengsong	100.562	22.0549		Chen MY (2012) The diversity of butterflies in Xishuangbanna. Kunming: Yunnan mei shu chu ban she.
Bu Lang Shan	100.407	21.6264		Chen MY (2012) The diversity of butterflies in Xishuangbanna. Kunming: Yunnan mei shu chu ban she.
Cangyuan	99.2506	23.1469		Li CL, Li GL (1995) Yunnan Butterfly. Beijing: Chinese Forestry Publishing.
Hekou	103.941	22.5277		Li CL, Li GL (1995) Yunnan Butterfly. Beijing: Chinese Forestry Publishing.
Lowacherra	91.7977	24.3414		Larsen TB (2004) Butterflies of Bangladesh: an annotated checklist. IUCN, the World Conservation Union, Bangladesh Country Office.
Arakan	93.9878	19.8101		Larsen TB (2004) Butterflies of Bangladesh: an annotated checklist. IUCN, the World Conservation Union, Bangladesh Country Office.
Chittagong Hill Tract	92.1592	22.6124		Larsen TB (2004) Butterflies of Bangladesh: an annotated checklist. IUCN, the World Conservation Union, Bangladesh Country Office.
Cachar	92.8577	24.7821		Talbot G (1939) The Fauna of British India, including Ceylon and Burma. Butterflies, Vol. 1. The Fauna of British India, including Ceylon and Burma. Butterflies, Vol. 1 Edn 2.
Celebes	119.726	-4.44751		Savela M. Lepidoptera and some other life forms. Retrieve from http://ftp.funet.fi/index/Tree_of_life/insecta/lepidoptera/ditrysia/papilionoidea/nymphalidae/apaturinae/euripus/
Langkawi	99.8	6.35		Savela M. Lepidoptera and some other life forms. Retrieve from http://ftp.funet.fi/index/Tree_of_life/insecta/lepidoptera/ditrysia/papilionoidea/nymphalidae/apaturinae/euripus/
Singapore	103.82	1.3521		Savela M. Lepidoptera and some other life forms. Retrieve from http://ftp.funet.fi/index/Tree_of_life/insecta/lepidoptera/ditrysia/papilionoidea/nymphalidae/apaturinae/euripus/
Sumatra	101.343	0.5897		Savela M. Lepidoptera and some other life forms. Retrieve from http://ftp.funet.fi/index/Tree_of_life/insecta/lepidoptera/ditrysia/papilionoidea/nymphalidae/apaturinae/euripus/
Nias	97.5247	1.1255		Savela M. Lepidoptera and some other life forms. Retrieve from http://ftp.funet.fi/index/Tree_of_life/insecta/lepidoptera/ditrysia/papilionoidea/nymphalidae/apaturinae/euripus/
Java (Ardjuno)	112.589	-7.725		Savela M. Lepidoptera and some other life forms. Retrieve from http://ftp.funet.fi/index/Tree_of_life/insecta/lepidoptera/ditrysia/papilionoidea/nymphalidae/apaturinae/euripus/
Sibsagar	94.6425	26.9826		Deutsche Entomologische Gesellschaft. & Gesellschaft Isis in Dresden (1899). Deutsche entomologische Zeitscrift. Lepidopterologisches Heft. Berlin :R. Friedländer p69
Tavoy	98.194	14.0828		Deutsche Entomologische Gesellschaft. & Gesellschaft Isis in Dresden (1899). Deutsche entomologische Zeitscrift. Lepidopterologisches Heft. Berlin :R. Friedländer p69
Silhet	91.8611	24.9045		Deutsche Entomologische Gesellschaft. & Gesellschaft Isis in Dresden (1899). Deutsche entomologische Zeitscrift. Lepidopterologisches Heft. Berlin :R. Friedländer p69
Nagahills	95	26		Deutsche Entomologische Gesellschaft. & Gesellschaft Isis in Dresden (1899). Deutsche entomologische Zeitscrift. Lepidopterologisches Heft. Berlin :R. Friedländer p69
Bhamo	97.2383	24.263		Deutsche Entomologische Gesellschaft. & Gesellschaft Isis in Dresden (1899). Deutsche entomologische Zeitscrift. Lepidopterologisches Heft. Berlin :R. Friedländer p69
Malacca	102.249	2.1944		Deutsche Entomologische Gesellschaft. & Gesellschaft Isis in Dresden (1899). Deutsche entomologische Zeitscrift. Lepidopterologisches Heft. Berlin :R. Friedländer p69
Selangor	101.518	3.07381		Deutsche Entomologische Gesellschaft. & Gesellschaft Isis in Dresden (1899). Deutsche entomologische Zeitscrift. Lepidopterologisches Heft. Berlin :R. Friedländer p69
Bedagei	99.0571	3.3372		Deutsche Entomologische Gesellschaft. & Gesellschaft Isis in Dresden (1899). Deutsche entomologische Zeitscrift. Lepidopterologisches Heft. Berlin :R. Friedländer p69
Deli (sumatra)	98.7041	3.4202		Deutsche Entomologische Gesellschaft. & Gesellschaft Isis in Dresden (1899). Deutsche entomologische Zeitscrift. Lepidopterologisches Heft. Berlin :R. Friedländer p69
Banka	86.9198	24.8874		Deutsche Entomologische Gesellschaft. & Gesellschaft Isis in Dresden (1899). Deutsche entomologische Zeitscrift. Lepidopterologisches Heft. Berlin :R. Friedländer p69
Kina-Balu, Borneo	116.073	5.9804		Entomologischer Verein "Iris" zu Dresden (1903) Deutsche entomologische Zeitschrift Iris. Berlin :R. Friedländer p32
Lawas	115.502	4.72049		Entomologischer Verein "Iris" zu Dresden (1903) Deutsche entomologische Zeitschrift Iris. Berlin :R. Friedländer p32
Montes Tengger	112.953	-7.9425		Entomologischer Verein "Iris" zu Dresden (1903) Deutsche entomologische Zeitschrift Iris. Berlin :R. Friedländer p32
Puerta Prinzesa, Palawan	118.785	9.9672		Fruhstorfer (1899) Neue Euripus aus dem malayischen Gebiet Insekten-Börse 16 (18) : 106 . Reirieve from http://archive.org/stream/insektenborse161899leip#page/106/mode/1up
Mount Gede	106.982	-6.7878		Deutsche Entomologische Gesellschaft. & Gesellschaft Isis in Dresden (1899). Deutsche entomologische Zeitscrift. Lepidopterologisches Heft. Berlin :R. Friedländer p70
Bohol	124.144	9.85		Deutsche Entomologische Gesellschaft. & Gesellschaft Isis in Dresden (1899). Deutsche entomologische Zeitscrift. Lepidopterologisches Heft. Berlin :R. Friedländer p70
Mindoro	121.079	13.1162		Deutsche Entomologische Gesellschaft. & Gesellschaft Isis in Dresden (1899). Deutsche entomologische Zeitscrift. Lepidopterologisches Heft. Berlin :R. Friedländer p70
Camiguin	124.73	9.1732		Deutsche Entomologische Gesellschaft. & Gesellschaft Isis in Dresden (1899). Deutsche entomologische Zeitscrift. Lepidopterologisches Heft. Berlin :R. Friedländer p70
Mindanao	123.303	8.4961		Deutsche Entomologische Gesellschaft. & Gesellschaft Isis in Dresden (1899). Deutsche entomologische Zeitscrift. Lepidopterologisches Heft. Berlin :R. Friedländer p70
Bangka	106.064	-2.2885		Deutsche Entomologische Gesellschaft. & Gesellschaft Isis in Dresden (1899). Deutsche entomologische Zeitscrift. Lepidopterologisches Heft. Berlin :R. Friedländer p70
Jorehat	94.2026	26.7465		De Niceville L (1890) The Butterflies of India, Burmah and Ceylon. Рипол Классик.
Tam Dao	105.611	21.4842		Spitzer K, Novotny V, Tonner M, Leps J (1993) Habitat preferences, distribution and seasonality of the butterflies(Lepidoptera, Papilionoidea) in a montane tropical rain forest, Vietnam. Journal of Biogeography 20(1):109-21.
Potang	110.294	19.3341		Lang SY (2012) The Nymphalidae of China (Lepidoptera, Rhopalocera). Part I. Libytheinae, Danaidae, Calinaginae, Morphinae, Heliconiinae, Nymphalinae, Charaxinae, Apaturinae, Cyrestinae, Biblidinae, Limenitinae. Tshikolovets Publications.
Wuzhishan	109.517	18.7751		Lang SY (2012) The Nymphalidae of China (Lepidoptera, Rhopalocera). Part I. Libytheinae, Danaidae, Calinaginae, Morphinae, Heliconiinae, Nymphalinae, Charaxinae, Apaturinae, Cyrestinae, Biblidinae, Limenitinae. Tshikolovets Publications.
Jianfengling	108.83	18.7069		Lang SY (2012) The Nymphalidae of China (Lepidoptera, Rhopalocera). Part I. Libytheinae, Danaidae, Calinaginae, Morphinae, Heliconiinae, Nymphalinae, Charaxinae, Apaturinae, Cyrestinae, Biblidinae, Limenitinae. Tshikolovets Publications.
Napo	105.832	23.3874		Lang SY (2012) The Nymphalidae of China (Lepidoptera, Rhopalocera). Part I. Libytheinae, Danaidae, Calinaginae, Morphinae, Heliconiinae, Nymphalinae, Charaxinae, Apaturinae, Cyrestinae, Biblidinae, Limenitinae. Tshikolovets Publications.

## Sheet: Hestina
Location	e (long)	n (lat)	Source
Changyang	111.199	30.4671	Y.Inayoshi (2007) A Check List of Butterflies in Indo-China.Hestina assimilis assimilis Retreive from http://yutaka.it-n.jp/apa/750260001.html
Tuyen Quang: Na Hang	105.36	22.4933	Y.Inayoshi (2007) A Check List of Butterflies in Indo-China.Hestina assimilis assimilis Retreive from http://yutaka.it-n.jp/apa/750260001.html
Hajang, Ha Giang	104.939	22.7662	Y.Inayoshi (2007) A Check List of Butterflies in Indo-China.Hestina assimilis assimilis Retreive from http://yutaka.it-n.jp/apa/750260001.html
Gariwangsan	128.563	37.4621	Lee CM, Kim SS, Kwon TS (2016) Butterfly fauna in Mount Gariwang-san, Korea. Journal of Asia-Pacific Biodiversity 9(2):198-204.
Yichang (Wychang)	111.287	30.692	Smith HG, Kirby W F (1887). Rhopalocera exotica ; being illustraions of new, rare, and unfigured species of butterflies. London :Gurney & Jackson. Retreive from http://ftp.funet.fi/index/Tree_of_life/insecta/lepidoptera/ditrysia/papilionoidea/nymphalidae/apaturinae/hestina/
Hong Kong	114.109	22.3964	Moore F, Swinhoe C (1890) Lepidoptera indica. London p38
Liaoning	123.909	40.8732	Lang SY (2012) The Nymphalidae of China (Lepidoptera, Rhopalocera). Part I. Libytheinae, Danaidae, Calinaginae, Morphinae, Heliconiinae, Nymphalinae, Charaxinae, Apaturinae, Cyrestinae, Biblidinae, Limenitinae. Tshikolovets Publications.
Beijing	116.407	39.9042	Lang SY (2012) The Nymphalidae of China (Lepidoptera, Rhopalocera). Part I. Libytheinae, Danaidae, Calinaginae, Morphinae, Heliconiinae, Nymphalinae, Charaxinae, Apaturinae, Cyrestinae, Biblidinae, Limenitinae. Tshikolovets Publications.
Yangkiaping(Huailai)	115.518	40.4153	Lang SY (2012) The Nymphalidae of China (Lepidoptera, Rhopalocera). Part I. Libytheinae, Danaidae, Calinaginae, Morphinae, Heliconiinae, Nymphalinae, Charaxinae, Apaturinae, Cyrestinae, Biblidinae, Limenitinae. Tshikolovets Publications.
Jiyuan	112.602	35.0672	Lang SY (2012) The Nymphalidae of China (Lepidoptera, Rhopalocera). Part I. Libytheinae, Danaidae, Calinaginae, Morphinae, Heliconiinae, Nymphalinae, Charaxinae, Apaturinae, Cyrestinae, Biblidinae, Limenitinae. Tshikolovets Publications.
Meixian, shaanxi	107.75	34.2742	Lang SY (2012) The Nymphalidae of China (Lepidoptera, Rhopalocera). Part I. Libytheinae, Danaidae, Calinaginae, Morphinae, Heliconiinae, Nymphalinae, Charaxinae, Apaturinae, Cyrestinae, Biblidinae, Limenitinae. Tshikolovets Publications.
Shanghai	121.474	31.2304	Lang SY (2012) The Nymphalidae of China (Lepidoptera, Rhopalocera). Part I. Libytheinae, Danaidae, Calinaginae, Morphinae, Heliconiinae, Nymphalinae, Charaxinae, Apaturinae, Cyrestinae, Biblidinae, Limenitinae. Tshikolovets Publications.
Yixing	119.823	31.3406	Lang SY (2012) The Nymphalidae of China (Lepidoptera, Rhopalocera). Part I. Libytheinae, Danaidae, Calinaginae, Morphinae, Heliconiinae, Nymphalinae, Charaxinae, Apaturinae, Cyrestinae, Biblidinae, Limenitinae. Tshikolovets Publications.
Yuyao	121.155	30.0372	Lang SY (2012) The Nymphalidae of China (Lepidoptera, Rhopalocera). Part I. Libytheinae, Danaidae, Calinaginae, Morphinae, Heliconiinae, Nymphalinae, Charaxinae, Apaturinae, Cyrestinae, Biblidinae, Limenitinae. Tshikolovets Publications.
Ningbo	121.544	29.8683	Lang SY (2012) The Nymphalidae of China (Lepidoptera, Rhopalocera). Part I. Libytheinae, Danaidae, Calinaginae, Morphinae, Heliconiinae, Nymphalinae, Charaxinae, Apaturinae, Cyrestinae, Biblidinae, Limenitinae. Tshikolovets Publications.
Tianmushan	119.434	30.3207	Lang SY (2012) The Nymphalidae of China (Lepidoptera, Rhopalocera). Part I. Libytheinae, Danaidae, Calinaginae, Morphinae, Heliconiinae, Nymphalinae, Charaxinae, Apaturinae, Cyrestinae, Biblidinae, Limenitinae. Tshikolovets Publications.
Moganshan	119.826	30.6297	Lang SY (2012) The Nymphalidae of China (Lepidoptera, Rhopalocera). Part I. Libytheinae, Danaidae, Calinaginae, Morphinae, Heliconiinae, Nymphalinae, Charaxinae, Apaturinae, Cyrestinae, Biblidinae, Limenitinae. Tshikolovets Publications.
Suichuan, Zuo'an	114.52	26.3137	Lang SY (2012) The Nymphalidae of China (Lepidoptera, Rhopalocera). Part I. Libytheinae, Danaidae, Calinaginae, Morphinae, Heliconiinae, Nymphalinae, Charaxinae, Apaturinae, Cyrestinae, Biblidinae, Limenitinae. Tshikolovets Publications.
Zixi	117.06	27.7061	Lang SY (2012) The Nymphalidae of China (Lepidoptera, Rhopalocera). Part I. Libytheinae, Danaidae, Calinaginae, Morphinae, Heliconiinae, Nymphalinae, Charaxinae, Apaturinae, Cyrestinae, Biblidinae, Limenitinae. Tshikolovets Publications.
Yiyang, Jiangxi	117.45	28.378	Lang SY (2012) The Nymphalidae of China (Lepidoptera, Rhopalocera). Part I. Libytheinae, Danaidae, Calinaginae, Morphinae, Heliconiinae, Nymphalinae, Charaxinae, Apaturinae, Cyrestinae, Biblidinae, Limenitinae. Tshikolovets Publications.
huaihua	110.002	27.5695	Lang SY (2012) The Nymphalidae of China (Lepidoptera, Rhopalocera). Part I. Libytheinae, Danaidae, Calinaginae, Morphinae, Heliconiinae, Nymphalinae, Charaxinae, Apaturinae, Cyrestinae, Biblidinae, Limenitinae. Tshikolovets Publications.
Chenzhou	113.015	25.7705	Lang SY (2012) The Nymphalidae of China (Lepidoptera, Rhopalocera). Part I. Libytheinae, Danaidae, Calinaginae, Morphinae, Heliconiinae, Nymphalinae, Charaxinae, Apaturinae, Cyrestinae, Biblidinae, Limenitinae. Tshikolovets Publications.
Yongshun	109.851	29.0014	Lang SY (2012) The Nymphalidae of China (Lepidoptera, Rhopalocera). Part I. Libytheinae, Danaidae, Calinaginae, Morphinae, Heliconiinae, Nymphalinae, Charaxinae, Apaturinae, Cyrestinae, Biblidinae, Limenitinae. Tshikolovets Publications.
Guzhang	109.951	28.6169	Lang SY (2012) The Nymphalidae of China (Lepidoptera, Rhopalocera). Part I. Libytheinae, Danaidae, Calinaginae, Morphinae, Heliconiinae, Nymphalinae, Charaxinae, Apaturinae, Cyrestinae, Biblidinae, Limenitinae. Tshikolovets Publications.
Fuzhou	119.296	26.0745	Lang SY (2012) The Nymphalidae of China (Lepidoptera, Rhopalocera). Part I. Libytheinae, Danaidae, Calinaginae, Morphinae, Heliconiinae, Nymphalinae, Charaxinae, Apaturinae, Cyrestinae, Biblidinae, Limenitinae. Tshikolovets Publications.
Guangxi	110.395	24.4878	Lang SY (2012) The Nymphalidae of China (Lepidoptera, Rhopalocera). Part I. Libytheinae, Danaidae, Calinaginae, Morphinae, Heliconiinae, Nymphalinae, Charaxinae, Apaturinae, Cyrestinae, Biblidinae, Limenitinae. Tshikolovets Publications.
Yongfu	109.983	24.9799	Lang SY (2012) The Nymphalidae of China (Lepidoptera, Rhopalocera). Part I. Libytheinae, Danaidae, Calinaginae, Morphinae, Heliconiinae, Nymphalinae, Charaxinae, Apaturinae, Cyrestinae, Biblidinae, Limenitinae. Tshikolovets Publications.
Guilin	110.18	25.2345	Lang SY (2012) The Nymphalidae of China (Lepidoptera, Rhopalocera). Part I. Libytheinae, Danaidae, Calinaginae, Morphinae, Heliconiinae, Nymphalinae, Charaxinae, Apaturinae, Cyrestinae, Biblidinae, Limenitinae. Tshikolovets Publications.
Mount Qingcheng	103.517	30.9667	Lang SY (2012) The Nymphalidae of China (Lepidoptera, Rhopalocera). Part I. Libytheinae, Danaidae, Calinaginae, Morphinae, Heliconiinae, Nymphalinae, Charaxinae, Apaturinae, Cyrestinae, Biblidinae, Limenitinae. Tshikolovets Publications.
dujiangyan	103.647	30.9884	Lang SY (2012) The Nymphalidae of China (Lepidoptera, Rhopalocera). Part I. Libytheinae, Danaidae, Calinaginae, Morphinae, Heliconiinae, Nymphalinae, Charaxinae, Apaturinae, Cyrestinae, Biblidinae, Limenitinae. Tshikolovets Publications.
Omei	103.335	29.516	Lang SY (2012) The Nymphalidae of China (Lepidoptera, Rhopalocera). Part I. Libytheinae, Danaidae, Calinaginae, Morphinae, Heliconiinae, Nymphalinae, Charaxinae, Apaturinae, Cyrestinae, Biblidinae, Limenitinae. Tshikolovets Publications.
Dazu	105.722	29.707	Lang SY (2012) The Nymphalidae of China (Lepidoptera, Rhopalocera). Part I. Libytheinae, Danaidae, Calinaginae, Morphinae, Heliconiinae, Nymphalinae, Charaxinae, Apaturinae, Cyrestinae, Biblidinae, Limenitinae. Tshikolovets Publications.
Nanchuan	107.099	29.1577	Lang SY (2012) The Nymphalidae of China (Lepidoptera, Rhopalocera). Part I. Libytheinae, Danaidae, Calinaginae, Morphinae, Heliconiinae, Nymphalinae, Charaxinae, Apaturinae, Cyrestinae, Biblidinae, Limenitinae. Tshikolovets Publications.
Wuxi, Chongqing	109.57	31.3986	Lang SY (2012) The Nymphalidae of China (Lepidoptera, Rhopalocera). Part I. Libytheinae, Danaidae, Calinaginae, Morphinae, Heliconiinae, Nymphalinae, Charaxinae, Apaturinae, Cyrestinae, Biblidinae, Limenitinae. Tshikolovets Publications.
Qingdao	120.383	36.0671	Lang SY (2012) The Nymphalidae of China (Lepidoptera, Rhopalocera). Part I. Libytheinae, Danaidae, Calinaginae, Morphinae, Heliconiinae, Nymphalinae, Charaxinae, Apaturinae, Cyrestinae, Biblidinae, Limenitinae. Tshikolovets Publications.
Taiwan	120.96	23.6978	Lang SY (2012) The Nymphalidae of China (Lepidoptera, Rhopalocera). Part I. Libytheinae, Danaidae, Calinaginae, Morphinae, Heliconiinae, Nymphalinae, Charaxinae, Apaturinae, Cyrestinae, Biblidinae, Limenitinae. Tshikolovets Publications.
Nanjin	118.853	32.0705	Li Z, Zhao Q, Yin N, Song D (2001) Butterfly fauna, distribution and seasonal changes in Zijin Mountain region. Sichuan journal of zoology 20(2):76-8.
Tiantangzhai	115.75	31.1	Yong G (2008) The Newest Report on Butterfly Resources of Tiantangzhai in Luotian County of Hubei. Journal of Anhui Agricultural Sciences 36(8):3294.
FRS (Shaoguang)	113.572	24.7884	Huang H, Zhu F, Ou J (2003) Community structure and diversity of butterflies in different habitats in the suburbs of Shaoguan City, Guangdong Province. Kunchong zhishi 40(2):167-71.
SLGY (Shaoguang)	113.608	24.7745	Huang H, Zhu F, Ou J (2003) Community structure and diversity of butterflies in different habitats in the suburbs of Shaoguan City, Guangdong Province. Kunchong zhishi 40(2):167-71.
XWT (Hebei)	114.983	39.8536	Ren GD, Yang P, Wang J. Studies on the Insects of Xiaowutai Mountain I. Butterflies (I). Journal of Hebei University (Natural Science Edition) 1.
SMT (SG,GD)	113.303	24.4271	Wang M, Huang G, Fan X, Xie G, Huang L, Dai K (2003) Species diversity of butterflies in Shimentai nature reserve, Guangdong. Chinese Biodiversity 11(6):441-53.
YPS (GD)	114.23	22.9046	Li ZG, Zeng HC, Ye JW, Dai JQ, Han S (2012) Butterfly diversity in Yinpingshan Nature Reserve of Dongguan, South China. Chinese Journal of Ecology 9.
SZ (GD)	114.082	22.5644	Jia FL, Wu YL, Wen DP, Zhang BS, Huang HQ, Lin HJ (2005) Insect Resource of Bijiashan Park in Shenzhen, Guangdong Province. Acta Scientiarum Naturalium Universitatis Sunyatseni
Langyashan (Anhui)	118.283	32.2755	Zhu LX, Wu XB (2006) Species diversity of butterflies in Langyashan National Forest Park. Chinese Bulletin of Entomology (2):25.
Quanshan (JS)	117.161	34.2069	Li Z, Chen J, Zhang Y, Zhang X (2003) Ecological distribution and Faunal study on butterflies in xiangshan hilly area, Xuzhou city, Jiangsu. Sichuan journal of zoology 22(4):222-4.
YunLongshan (JS)	117.184	34.2466	Li Z, Chen J, Zhang Y, Zhang X (2003) Ecological distribution and Faunal study on butterflies in xiangshan hilly area, Xuzhou city, Jiangsu. Sichuan journal of zoology 22(4):222-4.
DaiYunshan (FJ)	118.186	25.6825	Tsai NY, Lin JH, Chen TW, Wu LW (2015) An investigation of butterfly fauna in Daiyunshan National Nature Reserve, Fujian. Journal of the Experimental Forest of National Taiwan University 29 187-207. 10.6542/EFNTU.2015.29(3).4.
Qingliangfeng (Anhui)	118.936	30.1092	Zhu LX, Sun H (2002) Faunistic structure and vertical distribution of butterflies in the Qingliang Mountain Nature Conserve in Anhui Province. JOURNAL-NANJING AGRICULTURAL UNIVERSITY 25(2):115-8.
Louguantai (shaanxi)	108.331	34.0511	郭新军 (2011) 秦岭楼观台昆虫记录及分布分析. 陕西农业科学 9(6):2.
Xiaoxi (hunan)	110.268	28.8021	Zhang YX,Yan ZJ,Liu ZX (2011) Faunal Characteristics of Butterflies in Xiaoxi National Nature Reserve of Hunan, China. Journal of Southwest University (Natural Science Edition) 08.
Tiantong (ZJ)	121.801	29.7989	Fang Y, Qian B, Chen Y, Li K (2012) The diversity of butterfly in Tiantong National Forest Park, Zhejiang Province. Chinese Journal of Applied Entomology 49(5):1327-37.
Taiwan	120.55	23.59	Retreive from Global Biodiversity Information Facility Access on Sep 2016
Taiwan	120.74	23.75	Retreive from Global Biodiversity Information Facility Access on Sep 2016
Taiwan	120.91	23.99	Retreive from Global Biodiversity Information Facility Access on Sep 2016
Taiwan	120.79	21.95	Retreive from Global Biodiversity Information Facility Access on Sep 2016
Taiwan	120.91	23.69	Retreive from Global Biodiversity Information Facility Access on Sep 2016
Hong Kong	113.93	22.4	Retreive from Global Biodiversity Information Facility Access on Sep 2016
Hong Kong	114.21	22.32	Retreive from Global Biodiversity Information Facility Access on Sep 2016
Hong Kong	114.25	22.42	Retreive from Global Biodiversity Information Facility Access on Sep 2016
Hong Kong	114.13	22.43	Retreive from Global Biodiversity Information Facility Access on Sep 2016
Hong Kong	114.3	22.3	Retreive from Global Biodiversity Information Facility Access on Sep 2016
Japan	139.7	35.68	Retreive from Global Biodiversity Information Facility Access on Sep 2016
Japan	139.32	35.32	Retreive from Global Biodiversity Information Facility Access on Sep 2016
Jinning Yunnan	102.595	24.6697	中国科学院昆明动物研究所 Retreive from 云南蝴蝶分布名录http://www.zoology.csdb.cn/page/showTreeMap.vpage?uri=ynbf.tableTaxa&id= Access on Sep 2016
Yiliang Yunnan	104.048	27.6254	中国科学院昆明动物研究所 Retreive from 云南蝴蝶分布名录http://www.zoology.csdb.cn/page/showTreeMap.vpage?uri=ynbf.tableTaxa&id= Access on Sep 2016
Zhenjiang (JS)	119.426	32.1878	LI ZH, Chen JX, Huang C, Qian FJ, Gui H, Zhang XX, Wang XZ (2006) An Annotate Checklist of Butterflies in Jiangsu Province. Journal of Nanjing Forestry University (Natural Sciences Edition) 28(4)
Huaiyin (JS)	119.035	33.6319	LI ZH, Chen JX, Huang C, Qian FJ, Gui H, Zhang XX, Wang XZ (2006) An Annotate Checklist of Butterflies in Jiangsu Province. Journal of Nanjing Forestry University (Natural Sciences Edition) 28(4)
Lianyungang (JS)	119.222	34.5967	LI ZH, Chen JX, Huang C, Qian FJ, Gui H, Zhang XX, Wang XZ (2006) An Annotate Checklist of Butterflies in Jiangsu Province. Journal of Nanjing Forestry University (Natural Sciences Edition) 28(4)
